# Supplementary material for: CRAC channel activity pulsates during cytosolic Ca2+ oscillations
Source: J Biol Chem. 2025 Apr 23;301(6):108519. doi: 10.1016/j.jbc.2025.108519 (PMC12151228; doi:10.1016/j.jbc.2025.108519)
Supplement: Supporting information [file mmc1.zip]

Archive with 3 entries (3 files):
- Supplementray Figure 1.pdf
- Supplementary Figure 2.pdf
- SI.docx
